# Supplementary material for: An internal thioester in a pathogen surface protein mediates covalent host binding
Source: eLife. 2015 Jun 2;4:e06638. doi: 10.7554/eLife.06638 (PMC4450167; doi:10.7554/eLife.06638)
Supplement: Supplementary file 1. — Excel spreadsheet. Identification of TED-fibrinogen cross-links by MS. Each page presents data for a single TED-fibrinogen or plasma reaction. The sequences and theoretical masses of the Gln-containing TED peptide and Lys100-containing fibrinogen peptide are highlighted in red and blue respectively. The theoretical mass of the TED peptide with and without the thioester bond is given. The mass of the fibrinogen peptide is given for both the oxidized and non-oxidized (Met) states as precursor and fragment ions for both are present in the spectra. Table, top left—calculated theoretical masses for the multiply charged precursor ions of the cross-linked peptide. Precursor masses observed in the spectra are highlighted in red (Figure 5). Table, top right—top three hits found in the Homo sapiens database search for each reaction. Main tables—calculated theoretical masses of every possible fragmentation of the cross-linked peptide (orange shade). Fragment masses observed in the spectra are highlighted in red (Figure 5). Sequences of the fragmented peptide b- and y-ions are shown beside their corresponding masses. DOI: http://dx.doi.org/10.7554/eLife.06638.023 [file elife06638s001.xlsx]

## Sheet: SfbI-A40-TED + Fibrinogen
SfbI-A40-TED + Fibrinogen
		Calculated cross-linked peptide precursor mass, Da (Δ=difference between observed and calculated masses)								Key						Hits from Homo sapiens database
TED peptide:	Fibrinogen peptide:	Non-oxidised cross-linked precursor mass (Da)									Possible calculated mass (Da)					Hit	protein.Entry	protein.score	protein.seq(%)	protein.top3 MatchedPeptideIntenSum
SENEDYQNLLSAEYVP	NNKDSHSLTTNIMEILR	1+	2+	3+	4+	5+										1	FIBA_HUMAN	45144.3	65.7	22775800
Mass (Da)	Mass (Da)	3838.81	1919.91	1280.27	960.457	768.567				xxx.xxx	Observed mass (Da)					2	SfbI-A40-TED	45519.2	64.76	18628060
1869.83	1986.0073 (1+)			(Δ0.00)	(Δ0.00)											3	TRI33_HUMAN	385.32	7.1	3692194
1852.80026 (-thioester)	2002.0023 (1+ Moxised)
		Oxidised cross-linked precursor mass (Da)
		1+	2+	3+	4+	5+
		3854.8	1927.9	1285.61	964.456	771.766
				(Δ0.00)	(Δ0.00)
Non-oxidised			NNKDSHSLTTNIMEILR							SENEDYQNLLSAEYVP							SENEDYQNLLSAEYVP + NNKDSHSLTTNIMEILR							SENEDYQNLLSAEYVP + NNKDSHSLTTNIMEILR
			Seq	b-ions	y-ions	Seq				Seq	b-ions	y-ions	Seq				Seq	b-ions	y-ions	Seq				Seq	b-ions	y-ions	Seq
		b1	N	115.051		NNKDSHSLTTNIMEILR	y17		b1	S	88.0399		SENEDYQNLLSAEYVP	y16		T-b1F	N		3838.81	NNKDSHSLTTNIMEILR	T-y17F		F-b1T	S		3838.81	SENEDYQNLLSAEYVP	F-y16T
		b2	NN	229.094		NKDSHSLTTNIMEILR	y16		b2	SE	217.082		ENEDYQNLLSAEYVP	y15		T-b2F	NN		3724.77	NKDSHSLTTNIMEILR	T-y16F		F-b2T	SE		3751.78	ENEDYQNLLSAEYVP	F-y15T
		b3	NNK			KDSHSLTTNIMEILR	y15		b3	SEN	331.125		NEDYQNLLSAEYVP	y14		T-b3F	NNK	2209.99	3610.72	KDSHSLTTNIMEILR	T-y15F		F-b3T	SEN		3622.73	NEDYQNLLSAEYVP	F-y14T
		b4	NNKD		1629.83	DSHSLTTNIMEILR	y14		b4	SENE	460.168		EDYQNLLSAEYVP	y13		T-b4F	NNKD	2325.02		DSHSLTTNIMEILR	T-y14F		F-b4T	SENE		3508.69	EDYQNLLSAEYVP	F-y13T
		b5	NNKDS		1514.8	SHSLTTNIMEILR	y13		b5	SENED	575.195		DYQNLLSAEYVP	y12		T-b5F	NNKDS	2412.05		SHSLTTNIMEILR	T-y13F		F-b5T	SENED		3379.65	DYQNLLSAEYVP	F-y12T
		b6	NNKDSH		1427.77	HSLTTNIMEILR	y12		b6	SENEDY	738.258		YQNLLSAEYVP	y11		T-b6F	NNKDSH	2549.11		HSLTTNIMEILR	T-y12F		F-b6T	SENEDY		3264.62	YQNLLSAEYVP	F-y11T
		b7	NNKDSHS		1290.71	SLTTNIMEILR	y11		b7	SENEDYQ			QNLLSAEYVP	y10		T-b7F	NNKDSHS	2636.14		SLTTNIMEILR	T-y11F		F-b7T	SENEDYQ	2834.29	3101.56	QNLLSAEYVP	F-y10T
		b8	NNKDSHSL		1203.68	LTTNIMEILR	y10		b8	SENEDYQN		1005.53	NLLSAEYVP	y9		T-b8F	NNKDSHSL	2749.22		LTTNIMEILR	T-y10F		F-b8T	SENEDYQN	2948.33		NLLSAEYVP	F-y9T
		b9	NNKDSHSLT		1090.59	TTNIMEILR	y9		b9	SENEDYQNL		891.483	LLSAEYVP	y8		T-b9F	NNKDSHSLT	2850.27		TTNIMEILR	T-y9F		F-b9T	SENEDYQNL	3061.42		LLSAEYVP	F-y8T
		b10	NNKDSHSLTT		989.545	TNIMEILR	y8		b10	SENEDYQNLL		778.399	LSAEYVP	y7		T-b10F	NNKDSHSLTT	2951.32		TNIMEILR	T-y8F		F-b10T	SENEDYQNLL	3174.5		LSAEYVP	F-y7T
		b11	NNKDSHSLTTN		888.498	NIMEILR	y7		b11	SENEDYQNLLS		665.315	SAEYVP	y6		T-b11F	NNKDSHSLTTN	3065.36		NIMEILR	T-y7F		F-b11T	SENEDYQNLLS	3261.53		SAEYVP	F-y6T
		b12	NNKDSHSLTTNI		774.455	IMEILR	y6		b12	SENEDYQNLLSA		578.283	AEYVP	y5		T-b12F	NNKDSHSLTTNI	3178.45		IMEILR	T-y6F		F-b12T	SENEDYQNLLSA	3332.57		AEYVP	F-y5T
		b13	NNKDSHSLTTNIM		661.371	MEILR	y5		b13	SENEDYQNLLSAE		507.246	EYVP	y4		T-b13F	NNKDSHSLTTNIM	3309.49		MEILR	T-y5F		F-b13T	SENEDYQNLLSAE	3461.61		EYVP	F-y4T
		b14	NNKDSHSLTTNIME		530.33	EILR	y4		b14	SENEDYQNLLSAEY		378.203	YVP	y3		T-b14F	NNKDSHSLTTNIME	3438.53		EILR	T-y4F		F-b14T	SENEDYQNLLSAEY	3624.68		YVP	F-y3T
		b15	NNKDSHSLTTNIMEI		401.288	ILR	y3		b15	SENEDYQNLLSAEYV		215.14	VP	y2		T-b15F	NNKDSHSLTTNIMEI	3551.61		ILR	T-y3F		F-b15T	SENEDYQNLLSAEYV	3723.74		VP	F-y2T
		b16	NNKDSHSLTTNIMEIL		288.204	LR	y2		b16	SENEDYQNLLSAEYVP		116.071	P	y1		T-b16F	NNKDSHSLTTNIMEIL	3664.7		LR	T-y2F		F-b16T	SENEDYQNLLSAEYVP	3820.8		P	F-y1T
		b17	NNKDSHSLTTNIMEILR		175.12	R	y1									T-b17F	NNKDSHSLTTNIMEILR	3820.8		R	T-y1F
Oxidised			NNKDSHSLTTNIMoxEILR							SENEDYQNLLSAEYVP							SENEDYQNLLSAEYVP + NNKDSHSLTTNIMoxEILR							SENEDYQNLLSAEYVP + NNKDSHSLTTNIMoxEILR
			Seq	b-ions	y-ions	Seq				Seq	b-ions	y-ions	Seq				Seq	b-ions	y-ions	Seq				Seq	b-ions	y-ions	Seq
		b1	N	115.051		NNKDSHSLTTNIMEILR	y17		b1	S	88.0399		SENEDYQNLLSAEYVP	y16		T-b1F	N		3854.8	NNKDSHSLTTNIMEILR	T-y17F		F-b1T	S		3854.8	SENEDYQNLLSAEYVP	F-y16T
		b2	NN	229.094		NKDSHSLTTNIMEILR	y16		b2	SE	217.082		ENEDYQNLLSAEYVP	y15		T-b2F	NN		3740.76	NKDSHSLTTNIMEILR	T-y16F		F-b2T	SE		3767.77	ENEDYQNLLSAEYVP	F-y15T
		b3	NNK			KDSHSLTTNIMEILR	y15		b3	SEN	331.125		NEDYQNLLSAEYVP	y14		T-b3F	NNK	2209.99	3626.72	KDSHSLTTNIMEILR	T-y15F		F-b3T	SEN		3638.73	NEDYQNLLSAEYVP	F-y14T
		b4	NNKD		1645.82	DSHSLTTNIMEILR	y14		b4	SENE	460.168		EDYQNLLSAEYVP	y13		T-b4F	NNKD	2325.02		DSHSLTTNIMEILR	T-y14F		F-b4T	SENE		3524.69	EDYQNLLSAEYVP	F-y13T
		b5	NNKDS		1530.8	SHSLTTNIMEILR	y13		b5	SENED	575.195		DYQNLLSAEYVP	y12		T-b5F	NNKDS	2412.05		SHSLTTNIMEILR	T-y13F		F-b5T	SENED		3395.64	DYQNLLSAEYVP	F-y12T
		b6	NNKDSH		1443.76	HSLTTNIMEILR	y12		b6	SENEDY	738.258		YQNLLSAEYVP	y11		T-b6F	NNKDSH	2549.11		HSLTTNIMEILR	T-y12F		F-b6T	SENEDY		3280.62	YQNLLSAEYVP	F-y11T
		b7	NNKDSHS		1306.7	SLTTNIMEILR	y11		b7	SENEDYQ			QNLLSAEYVP	y10		T-b7F	NNKDSHS	2636.14		SLTTNIMEILR	T-y11F		F-b7T	SENEDYQ	2850.29	3117.55	QNLLSAEYVP	F-y10T
		b8	NNKDSHSL		1219.67	LTTNIMEILR	y10		b8	SENEDYQN		1005.53	NLLSAEYVP	y9		T-b8F	NNKDSHSL	2749.22		LTTNIMEILR	T-y10F		F-b8T	SENEDYQN	2964.33		NLLSAEYVP	F-y9T
		b9	NNKDSHSLT		1106.59	TTNIMEILR	y9		b9	SENEDYQNL		891.483	LLSAEYVP	y8		T-b9F	NNKDSHSLT	2850.27		TTNIMEILR	T-y9F		F-b9T	SENEDYQNL	3077.41		LLSAEYVP	F-y8T
		b10	NNKDSHSLTT		1005.54	TNIMEILR	y8		b10	SENEDYQNLL		778.399	LSAEYVP	y7		T-b10F	NNKDSHSLTT	2951.32		TNIMEILR	T-y8F		F-b10T	SENEDYQNLL	3190.5		LSAEYVP	F-y7T
		b11	NNKDSHSLTTN		904.493	NIMEILR	y7		b11	SENEDYQNLLS		665.315	SAEYVP	y6		T-b11F	NNKDSHSLTTN	3065.36		NIMEILR	T-y7F		F-b11T	SENEDYQNLLS	3277.53		SAEYVP	F-y6T
		b12	NNKDSHSLTTNI		790.45	IMEILR	y6		b12	SENEDYQNLLSA		578.283	AEYVP	y5		T-b12F	NNKDSHSLTTNI	3178.45		IMEILR	T-y6F		F-b12T	SENEDYQNLLSA	3348.57		AEYVP	F-y5T
		b13	NNKDSHSLTTNIM		677.366	MEILR	y5		b13	SENEDYQNLLSAE		507.246	EYVP	y4		T-b13F	NNKDSHSLTTNIM	3325.48		MEILR	T-y5F		F-b13T	SENEDYQNLLSAE	3477.61		EYVP	F-y4T
		b14	NNKDSHSLTTNIME		530.33	EILR	y4		b14	SENEDYQNLLSAEY		378.203	YVP	y3		T-b14F	NNKDSHSLTTNIME	3454.52		EILR	T-y4F		F-b14T	SENEDYQNLLSAEY	3640.67		YVP	F-y3T
		b15	NNKDSHSLTTNIMEI		401.288	ILR	y3		b15	SENEDYQNLLSAEYV		215.14	VP	y2		T-b15F	NNKDSHSLTTNIMEI	3567.61		ILR	T-y3F		F-b15T	SENEDYQNLLSAEYV	3739.74		VP	F-y2T
		b16	NNKDSHSLTTNIMEIL		288.204	LR	y2		b16	SENEDYQNLLSAEYVP		116.071	P	y1		T-b16F	NNKDSHSLTTNIMEIL	3680.69		LR	T-y2F		F-b16T	SENEDYQNLLSAEYVP	3836.79		P	F-y1T
		b17	NNKDSHSLTTNIMEILR		175.12	R	y1									T-b17F	NNKDSHSLTTNIMEILR	3836.79		R	T-y1F

## Sheet: SfbI-A346-TED + Fibrinogen
SfbI-A346-TED + Fibrinogen
		Calculated cross-linked peptide precursor mass, Da (Δ=difference between observed and calculated masses)								Key						Hits from Homo sapiens database
TED peptide:	Fibrinogen peptide:	Non-oxidised cross-linked precursor mass (Da)									Possible calculated mass (Da)					Hit	protein.Entry	protein.score	protein.seq(%)	protein.top3 MatchedPeptideIntenSum
LNIFNPQDTSIQHLLSAEFVPK	NNKDSHSLTTNIMEILR	1+	2+	3+	4+	5+										1	FIBA_HUMAN	44837	69.86	37479040
Mass (Da)	Mass (Da)	4479.3	2240.15	1493.77	1120.58	896.665				xxx.xxx	Observed mass (Da)					2	SfbI-A346-TED	37113.4	93.58	35836390
2510.32	1986.0073 (1+)			(Δ-0.01)	(Δ-0.01)	(Δ-0.01)										3	K2C4_HUMAN	10964.9	64.04	3118079
2493.29036 (-thioester)	2002.0023 (1+ Moxidised)
		Oxidised cross-linked precursor mass (Da)
		1+	2+	3+	4+	5+
		4495.29	2248.15	1499.1	1124.58	899.864
				(Δ0.00)	(Δ-0.01)	(Δ0.00)
Non-oxidised			NNKDSHSLTTNIMEILR							LNIFNPQDTSIQHLLSAEFVPK							LNIFNPQDTSIQHLLSAEFVPK + NNKDSHSLTTNIMEILR							LNIFNPQDTSIQHLLSAEFVPK + NNKDSHSLTTNIMEILR
			Seq	b-ions	y-ions	Seq				Seq	b-ions	y-ions	Seq				Seq	b-ions	y-ions	Seq				Seq	b-ions	y-ions	Seq
		b1	N	115.051		NNKDSHSLTTNIMEILR	y17		b1	L	114.092		LNIFNPQDTSIQHLLSAEFVPK	y22		T-b1F	N		4479.3	NNKDSHSLTTNIMEILR	T-y17F		F-b1T	L		4479.3	LNIFNPQDTSIQHLLSAEFVPK	F-y22T
		b2	NN	229.094		NKDSHSLTTNIMEILR	y16		b2	LN	228.135		NIFNPQDTSIQHLLSAEFVPK	y21		T-b2F	NN		4365.26	NKDSHSLTTNIMEILR	T-y16F		F-b2T	LN		4366.21	NIFNPQDTSIQHLLSAEFVPK	F-y21T
		b3	NNK			KDSHSLTTNIMEILR	y15		b3	LNI	341.219		IFNPQDTSIQHLLSAEFVPK	y20		T-b3F	NNK	2850.48	4251.21	KDSHSLTTNIMEILR	T-y15F		F-b3T	LNI		4252.17	IFNPQDTSIQHLLSAEFVPK	F-y20T
		b4	NNKD		1629.83	DSHSLTTNIMEILR	y14		b4	LNIF	488.287		FNPQDTSIQHLLSAEFVPK	y19		T-b4F	NNKD	2965.51		DSHSLTTNIMEILR	T-y14F		F-b4T	LNIF		4139.09	FNPQDTSIQHLLSAEFVPK	F-y19T
		b5	NNKDS		1514.8	SHSLTTNIMEILR	y13		b5	LNIFN	602.33		NPQDTSIQHLLSAEFVPK	y18		T-b5F	NNKDS	3052.54		SHSLTTNIMEILR	T-y13F		F-b5T	LNIFN		3992.02	NPQDTSIQHLLSAEFVPK	F-y18T
		b6	NNKDSH		1427.77	HSLTTNIMEILR	y12		b6	LNIFNP	699.383		PQDTSIQHLLSAEFVPK	y17		T-b6F	NNKDSH	3189.6		HSLTTNIMEILR	T-y12F		F-b6T	LNIFNP		3877.98	PQDTSIQHLLSAEFVPK	F-y17T
		b7	NNKDSHS		1290.71	SLTTNIMEILR	y11		b7	LNIFNPQ	827.442		QDTSIQHLLSAEFVPK	y16		T-b7F	NNKDSHS	3276.63		SLTTNIMEILR	T-y11F		F-b7T	LNIFNPQ		3780.92	QDTSIQHLLSAEFVPK	F-y16T
		b8	NNKDSHSL		1203.68	LTTNIMEILR	y10		b8	LNIFNPQD	942.469		DTSIQHLLSAEFVPK	y15		T-b8F	NNKDSHSL	3389.71		LTTNIMEILR	T-y10F		F-b8T	LNIFNPQD		3652.86	DTSIQHLLSAEFVPK	F-y15T
		b9	NNKDSHSLT		1090.59	TTNIMEILR	y9		b9	LNIFNPQDT	1043.52		TSIQHLLSAEFVPK	y14		T-b9F	NNKDSHSLT	3490.76		TTNIMEILR	T-y9F		F-b9T	LNIFNPQDT		3537.84	TSIQHLLSAEFVPK	F-y14T
		b10	NNKDSHSLTT		989.545	TNIMEILR	y8		b10	LNIFNPQDTS	1130.55		SIQHLLSAEFVPK	y13		T-b10F	NNKDSHSLTT	3591.81		TNIMEILR	T-y8F		F-b10T	LNIFNPQDTS		3436.79	SIQHLLSAEFVPK	F-y13T
		b11	NNKDSHSLTTN		888.498	NIMEILR	y7		b11	LNIFNPQDTSI	1243.63		IQHLLSAEFVPK	y12		T-b11F	NNKDSHSLTTN	3705.85		NIMEILR	T-y7F		F-b11T	LNIFNPQDTSI		3349.76	IQHLLSAEFVPK	F-y12T
		b12	NNKDSHSLTTNI		774.455	IMEILR	y6		b12	LNIFNPQDTSIQ			QHLLSAEFVPK	y11		T-b12F	NNKDSHSLTTNI	3818.94		IMEILR	T-y6F		F-b12T	LNIFNPQDTSIQ	3339.66	3236.67	QHLLSAEFVPK	F-y11T
		b13	NNKDSHSLTTNIM		661.371	MEILR	y5		b13	LNIFNPQDTSIQH		1140.64	HLLSAEFVPK	y10		T-b13F	NNKDSHSLTTNIM	3949.98		MEILR	T-y5F		F-b13T	LNIFNPQDTSIQH	3476.72		HLLSAEFVPK	F-y10T
		b14	NNKDSHSLTTNIME		530.33	EILR	y4		b14	LNIFNPQDTSIQHL		1003.58	LLSAEFVPK	y9		T-b14F	NNKDSHSLTTNIME	4079.02		EILR	T-y4F		F-b14T	LNIFNPQDTSIQHL	3589.81		LLSAEFVPK	F-y9T
		b15	NNKDSHSLTTNIMEI		401.288	ILR	y3		b15	LNIFNPQDTSIQHLL		890.499	LSAEFVPK	y8		T-b15F	NNKDSHSLTTNIMEI	4192.1		ILR	T-y3F		F-b15T	LNIFNPQDTSIQHLL	3702.89		LSAEFVPK	F-y8T
		b16	NNKDSHSLTTNIMEIL		288.204	LR	y2		b16	LNIFNPQDTSIQHLLS		777.415	SAEFVPK	y7		T-b16F	NNKDSHSLTTNIMEIL	4305.19		LR	T-y2F		F-b16T	LNIFNPQDTSIQHLLS	3789.92		SAEFVPK	F-y7T
		b17	NNKDSHSLTTNIMEILR		175.12	R	y1		b17	LNIFNPQDTSIQHLLSA		690.383	AEFVPK	y6		T-b17F	NNKDSHSLTTNIMEILR	4461.29		R	T-y1F		F-b17T	LNIFNPQDTSIQHLLSA	3860.96		AEFVPK	F-y6T
									b18	LNIFNPQDTSIQHLLSAE		619.346	EFVPK	y5									F-b18T	LNIFNPQDTSIQHLLSAE	3990		EFVPK	F-y5T
									b19	LNIFNPQDTSIQHLLSAEF		490.303	FVPK	y4									F-b19T	LNIFNPQDTSIQHLLSAEF	4137.07		FVPK	F-y4T
									b20	LNIFNPQDTSIQHLLSAEFV		343.235	VPK	y3									F-b20T	LNIFNPQDTSIQHLLSAEFV	4236.14		VPK	F-y3T
									b21	LNIFNPQDTSIQHLLSAEFVP		244.166	PK	y2									F-b21T	LNIFNPQDTSIQHLLSAEFVP	4333.19		PK	F-y2T
									b22	LNIFNPQDTSIQHLLSAEFVPK		147.113	K	y1									F-b22T	LNIFNPQDTSIQHLLSAEFVPK	4461.29		K	F-y1T
Oxidised			NNKDSHSLTTNIMoxEILR							LNIFNPQDTSIQHLLSAEFVPK							LNIFNPQDTSIQHLLSAEFVPK + NNKDSHSLTTNIMoxEILR							LNIFNPQDTSIQHLLSAEFVPK + NNKDSHSLTTNIMoxEILR
			Seq	b-ions	y-ions	Seq				Seq	b-ions	y-ions	Seq				Seq	b-ions	y-ions	Seq				Seq	b-ions	y-ions	Seq
		b1	N	115.051		NNKDSHSLTTNIMEILR	y17		b1	L	114.092		LNIFNPQDTSIQHLLSAEFVPK	y22		T-b1F	N		4495.29	NNKDSHSLTTNIMEILR	T-y17F		F-b1T	L		4495.29	LNIFNPQDTSIQHLLSAEFVPK	F-y22T
		b2	NN	229.094		NKDSHSLTTNIMEILR	y16		b2	LN	228.135		NIFNPQDTSIQHLLSAEFVPK	y21		T-b2F	NN		4381.25	NKDSHSLTTNIMEILR	T-y16F		F-b2T	LN		4382.21	NIFNPQDTSIQHLLSAEFVPK	F-y21T
		b3	NNK			KDSHSLTTNIMEILR	y15		b3	LNI	341.219		IFNPQDTSIQHLLSAEFVPK	y20		T-b3F	NNK	2850.48	4267.21	KDSHSLTTNIMEILR	T-y15F		F-b3T	LNI		4268.17	IFNPQDTSIQHLLSAEFVPK	F-y20T
		b4	NNKD		1645.82	DSHSLTTNIMEILR	y14		b4	LNIF	488.287		FNPQDTSIQHLLSAEFVPK	y19		T-b4F	NNKD	2965.51		DSHSLTTNIMEILR	T-y14F		F-b4T	LNIF		4155.08	FNPQDTSIQHLLSAEFVPK	F-y19T
		b5	NNKDS		1530.8	SHSLTTNIMEILR	y13		b5	LNIFN	602.33		NPQDTSIQHLLSAEFVPK	y18		T-b5F	NNKDS	3052.54		SHSLTTNIMEILR	T-y13F		F-b5T	LNIFN		4008.01	NPQDTSIQHLLSAEFVPK	F-y18T
		b6	NNKDSH		1443.76	HSLTTNIMEILR	y12		b6	LNIFNP	699.383		PQDTSIQHLLSAEFVPK	y17		T-b6F	NNKDSH	3189.6		HSLTTNIMEILR	T-y12F		F-b6T	LNIFNP		3893.97	PQDTSIQHLLSAEFVPK	F-y17T
		b7	NNKDSHS		1306.7	SLTTNIMEILR	y11		b7	LNIFNPQ	827.442		QDTSIQHLLSAEFVPK	y16		T-b7F	NNKDSHS	3276.63		SLTTNIMEILR	T-y11F		F-b7T	LNIFNPQ		3796.92	QDTSIQHLLSAEFVPK	F-y16T
		b8	NNKDSHSL		1219.67	LTTNIMEILR	y10		b8	LNIFNPQD	942.469		DTSIQHLLSAEFVPK	y15		T-b8F	NNKDSHSL	3389.71		LTTNIMEILR	T-y10F		F-b8T	LNIFNPQD		3668.86	DTSIQHLLSAEFVPK	F-y15T
		b9	NNKDSHSLT		1106.59	TTNIMEILR	y9		b9	LNIFNPQDT	1043.52		TSIQHLLSAEFVPK	y14		T-b9F	NNKDSHSLT	3490.76		TTNIMEILR	T-y9F		F-b9T	LNIFNPQDT		3553.83	TSIQHLLSAEFVPK	F-y14T
		b10	NNKDSHSLTT		1005.54	TNIMEILR	y8		b10	LNIFNPQDTS	1130.55		SIQHLLSAEFVPK	y13		T-b10F	NNKDSHSLTT	3591.81		TNIMEILR	T-y8F		F-b10T	LNIFNPQDTS		3452.78	SIQHLLSAEFVPK	F-y13T
		b11	NNKDSHSLTTN		904.493	NIMEILR	y7		b11	LNIFNPQDTSI	1243.63		IQHLLSAEFVPK	y12		T-b11F	NNKDSHSLTTN	3705.85		NIMEILR	T-y7F		F-b11T	LNIFNPQDTSI		3365.75	IQHLLSAEFVPK	F-y12T
		b12	NNKDSHSLTTNI		790.45	IMEILR	y6		b12	LNIFNPQDTSIQ			QHLLSAEFVPK	y11		T-b12F	NNKDSHSLTTNI	3818.94		IMEILR	T-y6F		F-b12T	LNIFNPQDTSIQ	3355.66	3252.67	QHLLSAEFVPK	F-y11T
		b13	NNKDSHSLTTNIM		677.366	MEILR	y5		b13	LNIFNPQDTSIQH		1140.64	HLLSAEFVPK	y10		T-b13F	NNKDSHSLTTNIM	3965.97		MEILR	T-y5F		F-b13T	LNIFNPQDTSIQH	3492.72		HLLSAEFVPK	F-y10T
		b14	NNKDSHSLTTNIME		530.33	EILR	y4		b14	LNIFNPQDTSIQHL		1003.58	LLSAEFVPK	y9		T-b14F	NNKDSHSLTTNIME	4095.01		EILR	T-y4F		F-b14T	LNIFNPQDTSIQHL	3605.8		LLSAEFVPK	F-y9T
		b15	NNKDSHSLTTNIMEI		401.288	ILR	y3		b15	LNIFNPQDTSIQHLL		890.499	LSAEFVPK	y8		T-b15F	NNKDSHSLTTNIMEI	4208.1		ILR	T-y3F		F-b15T	LNIFNPQDTSIQHLL	3718.89		LSAEFVPK	F-y8T
		b16	NNKDSHSLTTNIMEIL		288.204	LR	y2		b16	LNIFNPQDTSIQHLLS		777.415	SAEFVPK	y7		T-b16F	NNKDSHSLTTNIMEIL	4321.18		LR	T-y2F		F-b16T	LNIFNPQDTSIQHLLS	3805.92		SAEFVPK	F-y7T
		b17	NNKDSHSLTTNIMEILR		175.12	R	y1		b17	LNIFNPQDTSIQHLLSA		690.383	AEFVPK	y6		T-b17F	NNKDSHSLTTNIMEILR	4477.28		R	T-y1F		F-b17T	LNIFNPQDTSIQHLLSA	3876.96		AEFVPK	F-y6T
									b18	LNIFNPQDTSIQHLLSAE		619.346	EFVPK	y5									F-b18T	LNIFNPQDTSIQHLLSAE	4006		EFVPK	F-y5T
									b19	LNIFNPQDTSIQHLLSAEF		490.303	FVPK	y4									F-b19T	LNIFNPQDTSIQHLLSAEF	4153.07		FVPK	F-y4T
									b20	LNIFNPQDTSIQHLLSAEFV		343.235	VPK	y3									F-b20T	LNIFNPQDTSIQHLLSAEFV	4252.13		VPK	F-y3T
									b21	LNIFNPQDTSIQHLLSAEFVP		244.166	PK	y2									F-b21T	LNIFNPQDTSIQHLLSAEFVP	4349.19		PK	F-y2T
									b22	LNIFNPQDTSIQHLLSAEFVPK		147.113	K	y1									F-b22T	LNIFNPQDTSIQHLLSAEFVPK	4477.28		K	F-y1T

## Sheet: SfbI-A20-TED + Fibrinogen
SfbI-A20-TED + Fibrinogen
		Calculated cross-linked peptide precursor mass, Da (Δ=difference between observed and calculated masses)								Key						Hits from Homo sapiens database
TED peptide:	Fibrinogen peptide:	Non-oxidised cross-linked precursor mass (Da)									Possible calculated mass (Da)					Hit	protein.Entry	protein.score	protein.seq(%)	protein.top3 MatchedPeptideIntenSum
LYQNLLSAEFVPK	NNKDSHSLTTNIMEILR	1+	2+	3+	4+	5+										1	FIBA_HUMAN	23084.5	65.13	1342221
Mass (Da)	Mass (Da)	3489.8	1745.41	1163.94	873.207	698.767				xxx.xxx	Observed mass (Da)					2	FIBG_HUMAN	39732.1	70.2	1020460
1520.82	1986.0073 (1+)		(Δ0.01)	(Δ0.00)	(Δ0.00)	(Δ0.00)										3	SfbI-A20-TED	18037.9	55.26	921892
1503.79726 (-thioester)	2002.0023 (1+ Moxidised)
		Oxidised cross-linked precursor mass (Da)
		1+	2+	3+	4+	5+
		3505.8	1753.4	1169.27	877.205	701.966
			(Δ0.02)	(Δ0.00)	(Δ-0.01)	(Δ0.00)
Non-oxidised			NNKDSHSLTTNIMEILR							LYQNLLSAEFVPK							LYQNLLSAEFVPK + NNKDSHSLTTNIMEILR							LYQNLLSAEFVPK + NNKDSHSLTTNIMEILR
			Seq	b-ions	y-ions	Seq				Seq	b-ions	y-ions	Seq				Seq	b-ions	y-ions	Seq				Seq	b-ions	y-ions	Seq
		b1	N	115.051		NNKDSHSLTTNIMEILR	y17		b1	L	114.092		LYQNLLSAEFVPK	y13		T-b1F	N		3489.81	NNKDSHSLTTNIMEILR	T-y17F		F-b1T	L		3489.81	LYQNLLSAEFVPK	F-y13T
		b2	NN	229.094		NKDSHSLTTNIMEILR	y16		b2	LY	277.155		YQNLLSAEFVPK	y12		T-b2F	NN		3375.76	NKDSHSLTTNIMEILR	T-y16F		F-b2T	LY		3376.72	YQNLLSAEFVPK	F-y12T
		b3	NNK			KDSHSLTTNIMEILR	y15		b3	LYQ			QNLLSAEFVPK	y11		T-b3F	NNK	1860.99	3261.72	KDSHSLTTNIMEILR	T-y15F		F-b3T	LYQ	2373.19	3213.66	QNLLSAEFVPK	F-y11T
		b4	NNKD		1629.83	DSHSLTTNIMEILR	y14		b4	LYQN		1117.63	NLLSAEFVPK	y10		T-b4F	NNKD	1976.01		DSHSLTTNIMEILR	T-y14F		F-b4T	LYQN	2487.23		NLLSAEFVPK	F-y10T
		b5	NNKDS		1514.8	SHSLTTNIMEILR	y13		b5	LYQNL		1003.58	LLSAEFVPK	y9		T-b5F	NNKDS	2063.04		SHSLTTNIMEILR	T-y13F		F-b5T	LYQNL	2600.31		LLSAEFVPK	F-y9T
		b6	NNKDSH		1427.77	HSLTTNIMEILR	y12		b6	LYQNLL		890.499	LSAEFVPK	y8		T-b6F	NNKDSH	2200.1		HSLTTNIMEILR	T-y12F		F-b6T	LYQNLL	2713.4		LSAEFVPK	F-y8T
		b7	NNKDSHS		1290.71	SLTTNIMEILR	y11		b7	LYQNLLS		777.415	SAEFVPK	y7		T-b7F	NNKDSHS	2287.14		SLTTNIMEILR	T-y11F		F-b7T	LYQNLLS	2800.43		SAEFVPK	F-y7T
		b8	NNKDSHSL		1203.68	LTTNIMEILR	y10		b8	LYQNLLSA		690.383	AEFVPK	y6		T-b8F	NNKDSHSL	2400.22		LTTNIMEILR	T-y10F		F-b8T	LYQNLLSA	2871.47		AEFVPK	F-y6T
		b9	NNKDSHSLT		1090.59	TTNIMEILR	y9		b9	LYQNLLSAE		619.346	EFVPK	y5		T-b9F	NNKDSHSLT	2501.27		TTNIMEILR	T-y9F		F-b9T	LYQNLLSAE	3000.51		EFVPK	F-y5T
		b10	NNKDSHSLTT		989.545	TNIMEILR	y8		b10	LYQNLLSAEF		490.303	FVPK	y4		T-b10F	NNKDSHSLTT	2602.32		TNIMEILR	T-y8F		F-b10T	LYQNLLSAEF	3147.58		FVPK	F-y4T
		b11	NNKDSHSLTTN		888.498	NIMEILR	y7		b11	LYQNLLSAEFV		343.235	VPK	y3		T-b11F	NNKDSHSLTTN	2716.36		NIMEILR	T-y7F		F-b11T	LYQNLLSAEFV	3246.65		VPK	F-y3T
		b12	NNKDSHSLTTNI		774.455	IMEILR	y6		b12	LYQNLLSAEFVP		244.166	PK	y2		T-b12F	NNKDSHSLTTNI	2829.44		IMEILR	T-y6F		F-b12T	LYQNLLSAEFVP	3343.7		PK	F-y2T
		b13	NNKDSHSLTTNIM		661.371	MEILR	y5		b13	LYQNLLSAEFVPK		147.113	K	y1		T-b13F	NNKDSHSLTTNIM	2960.48		MEILR	T-y5F		F-b13T	LYQNLLSAEFVPK	3471.79		K	F-y1T
		b14	NNKDSHSLTTNIME		530.33	EILR	y4									T-b14F	NNKDSHSLTTNIME	3089.53		EILR	T-y4F
		b15	NNKDSHSLTTNIMEI		401.288	ILR	y3									T-b15F	NNKDSHSLTTNIMEI	3202.61		ILR	T-y3F
		b16	NNKDSHSLTTNIMEIL		288.204	LR	y2									T-b16F	NNKDSHSLTTNIMEIL	3315.69		LR	T-y2F
		b17	NNKDSHSLTTNIMEILR		175.12	R	y1									T-b17F	NNKDSHSLTTNIMEILR	3471.79		R	T-y1F
Oxidised			NNKDSHSLTTNIMoxEILR							LYQNLLSAEFVPK							LYQNLLSAEFVPK + NNKDSHSLTTNIMoxEILR							LYQNLLSAEFVPK + NNKDSHSLTTNIMoxEILR
			Seq	b-ions	y-ions	Seq				Seq	b-ions	y-ions	Seq				Seq	b-ions	y-ions	Seq				Seq	b-ions	y-ions	Seq
		b1	N	115.051		NNKDSHSLTTNIMEILR	y17		b1	L	114.092		LYQNLLSAEFVPK	y13		T-b1F	N		3505.8	NNKDSHSLTTNIMEILR	T-y17F		F-b1T	L		3505.8	LYQNLLSAEFVPK	F-y13T
		b2	NN	229.094		NKDSHSLTTNIMEILR	y16		b2	LY	277.155		YQNLLSAEFVPK	y12		T-b2F	NN		3391.76	NKDSHSLTTNIMEILR	T-y16F		F-b2T	LY		3392.72	YQNLLSAEFVPK	F-y12T
		b3	NNK			KDSHSLTTNIMEILR	y15		b3	LYQ			QNLLSAEFVPK	y11		T-b3F	NNK	1860.99	3277.71	KDSHSLTTNIMEILR	T-y15F		F-b3T	LYQ	2389.18	3229.65	QNLLSAEFVPK	F-y11T
		b4	NNKD		1645.82	DSHSLTTNIMEILR	y14		b4	LYQN		1117.63	NLLSAEFVPK	y10		T-b4F	NNKD	1976.01		DSHSLTTNIMEILR	T-y14F		F-b4T	LYQN	2503.23		NLLSAEFVPK	F-y10T
		b5	NNKDS		1530.8	SHSLTTNIMEILR	y13		b5	LYQNL		1003.58	LLSAEFVPK	y9		T-b5F	NNKDS	2063.04		SHSLTTNIMEILR	T-y13F		F-b5T	LYQNL	2616.31		LLSAEFVPK	F-y9T
		b6	NNKDSH		1443.76	HSLTTNIMEILR	y12		b6	LYQNLL		890.499	LSAEFVPK	y8		T-b6F	NNKDSH	2200.1		HSLTTNIMEILR	T-y12F		F-b6T	LYQNLL	2729.39		LSAEFVPK	F-y8T
		b7	NNKDSHS		1306.7	SLTTNIMEILR	y11		b7	LYQNLLS		777.415	SAEFVPK	y7		T-b7F	NNKDSHS	2287.14		SLTTNIMEILR	T-y11F		F-b7T	LYQNLLS	2816.43		SAEFVPK	F-y7T
		b8	NNKDSHSL		1219.67	LTTNIMEILR	y10		b8	LYQNLLSA		690.383	AEFVPK	y6		T-b8F	NNKDSHSL	2400.22		LTTNIMEILR	T-y10F		F-b8T	LYQNLLSA	2887.46		AEFVPK	F-y6T
		b9	NNKDSHSLT		1106.59	TTNIMEILR	y9		b9	LYQNLLSAE		619.346	EFVPK	y5		T-b9F	NNKDSHSLT	2501.27		TTNIMEILR	T-y9F		F-b9T	LYQNLLSAE	3016.51		EFVPK	F-y5T
		b10	NNKDSHSLTT		1005.54	TNIMEILR	y8		b10	LYQNLLSAEF		490.303	FVPK	y4		T-b10F	NNKDSHSLTT	2602.32		TNIMEILR	T-y8F		F-b10T	LYQNLLSAEF	3163.57		FVPK	F-y4T
		b11	NNKDSHSLTTN		904.493	NIMEILR	y7		b11	LYQNLLSAEFV		343.235	VPK	y3		T-b11F	NNKDSHSLTTN	2716.36		NIMEILR	T-y7F		F-b11T	LYQNLLSAEFV	3262.64		VPK	F-y3T
		b12	NNKDSHSLTTNI		790.45	IMEILR	y6		b12	LYQNLLSAEFVP		244.166	PK	y2		T-b12F	NNKDSHSLTTNI	2829.44		IMEILR	T-y6F		F-b12T	LYQNLLSAEFVP	3359.69		PK	F-y2T
		b13	NNKDSHSLTTNIM		677.366	MEILR	y5		b13	LYQNLLSAEFVPK		147.113	K	y1		T-b13F	NNKDSHSLTTNIM	2976.48		MEILR	T-y5F		F-b13T	LYQNLLSAEFVPK	3487.79		K	F-y1T
		b14	NNKDSHSLTTNIME		530.33	EILR	y4									T-b14F	NNKDSHSLTTNIME	3105.52		EILR	T-y4F
		b15	NNKDSHSLTTNIMEI		401.288	ILR	y3									T-b15F	NNKDSHSLTTNIMEI	3218.6		ILR	T-y3F
		b16	NNKDSHSLTTNIMEIL		288.204	LR	y2									T-b16F	NNKDSHSLTTNIMEIL	3331.69		LR	T-y2F
		b17	NNKDSHSLTTNIMEILR		175.12	R	y1									T-b17F	NNKDSHSLTTNIMEILR	3487.79		R	T-y1F

## Sheet: FbaB-TED + Fibrinogen
FbaB-TED + Fibrinogen
		Calculated cross-linked peptide precursor mass, Da (Δ=difference between observed and calculated masses)								Key						Hits from Homo sapiens database
TED peptide:	Fibrinogen peptide:	Non-oxidised cross-linked precursor mass (Da)									Possible calculated mass (Da)					Hit	protein.Entry	protein.score	protein.seq(%)	protein.top3 MatchedPeptideIntenSum
NLQAVISVEPK	NNKDSHSLTTNIMEILR	1+	2+	3+	4+	5+										1	FIBA_HUMAN	49310.2	77.83	98554390
Mass (Da)	Mass (Da)	3165.66	1583.28	1055.85	792.143	633.915				xxx.xxx	Observed mass (Da)					2	FbaB	45163.8	86.6	67031350
1196.68	1986.0073 (1+)		(Δ-0.05)	(Δ-0.04)	(Δ-0.03)	(Δ-0.02)										3	FIBG_HUMAN	6267.06	63.8	647579
1179.65046 (-thioester)	2002.0023 (1+ Moxidised)
Non-oxidised			NNKDSHSLTTNIMEILR							NLQAVISVEPK							NLQAVISVEPK + NNKDSHSLTTNIMEILR							NLQAVISVEPK + NNKDSHSLTTNIMEILR
			Seq	b-ions	y-ions	Seq				Seq	b-ions	y-ions	Seq				Seq	b-ions	y-ions	Seq				Seq	b-ions	y-ions	Seq
		b1	N	115.051		NNKDSHSLTTNIMEILR	y17		b1	N	115.051		NLQAVISVEPK	y11		T-b1F	N		3165.66	NNKDSHSLTTNIMEILR	T-y17F		F-b1T	N		3165.66	NLQAVISVEPK	F-y11T
		b2	NN	229.094		NKDSHSLTTNIMEILR	y16		b2	NL	228.135		LQAVISVEPK	y10		T-b2F	NN		3051.61	NKDSHSLTTNIMEILR	T-y16F		F-b2T	NL		3051.61	LQAVISVEPK	F-y10T
		b3	NNK			KDSHSLTTNIMEILR	y15		b3	NLQ			QAVISVEPK	y9		T-b3F	NNK	1536.84	2937.57	KDSHSLTTNIMEILR	T-y15F		F-b3T	NLQ	2324.17	2938.53	QAVISVEPK	F-y9T
		b4	NNKD		1629.83	DSHSLTTNIMEILR	y14		b4	NLQA		842.499	AVISVEPK	y8		T-b4F	NNKD	1651.87		DSHSLTTNIMEILR	T-y14F		F-b4T	NLQA	2395.2		AVISVEPK	F-y8T
		b5	NNKDS		1514.8	SHSLTTNIMEILR	y13		b5	NLQAV		771.462	VISVEPK	y7		T-b5F	NNKDS	1738.9		SHSLTTNIMEILR	T-y13F		F-b5T	NLQAV	2494.27		VISVEPK	F-y7T
		b6	NNKDSH		1427.77	HSLTTNIMEILR	y12		b6	NLQAVI		672.393	ISVEPK	y6		T-b6F	NNKDSH	1875.96		HSLTTNIMEILR	T-y12F		F-b6T	NLQAVI	2607.36		ISVEPK	F-y6T
		b7	NNKDSHS		1290.71	SLTTNIMEILR	y11		b7	NLQAVIS		559.309	SVEPK	y5		T-b7F	NNKDSHS	1962.99		SLTTNIMEILR	T-y11F		F-b7T	NLQAVIS	2694.39		SVEPK	F-y5T
		b8	NNKDSHSL		1203.68	LTTNIMEILR	y10		b8	NLQAVISV		472.277	VEPK	y4		T-b8F	NNKDSHSL	2076.07		LTTNIMEILR	T-y10F		F-b8T	NLQAVISV	2793.46		VEPK	F-y4T
		b9	NNKDSHSLT		1090.59	TTNIMEILR	y9		b9	NLQAVISVE		373.209	EPK	y3		T-b9F	NNKDSHSLT	2177.12		TTNIMEILR	T-y9F		F-b9T	NLQAVISVE	2922.5		EPK	F-y3T
		b10	NNKDSHSLTT		989.545	TNIMEILR	y8		b10	NLQAVISVEP		244.166	PK	y2		T-b10F	NNKDSHSLTT	2278.17		TNIMEILR	T-y8F		F-b10T	NLQAVISVEP	3019.55		PK	F-y2T
		b11	NNKDSHSLTTN		888.498	NIMEILR	y7		b11	NLQAVISVEPK		147.113	K	y1		T-b11F	NNKDSHSLTTN	2392.21		NIMEILR	T-y7F		F-b11T	NLQAVISVEPK	3147.65		K	F-y1T
		b12	NNKDSHSLTTNI		774.455	IMEILR	y6									T-b12F	NNKDSHSLTTNI	2505.3		IMEILR	T-y6F
		b13	NNKDSHSLTTNIM		661.371	MEILR	y5									T-b13F	NNKDSHSLTTNIM	2636.34		MEILR	T-y5F
		b14	NNKDSHSLTTNIME		530.33	EILR	y4									T-b14F	NNKDSHSLTTNIME	2765.38		EILR	T-y4F
		b15	NNKDSHSLTTNIMEI		401.288	ILR	y3									T-b15F	NNKDSHSLTTNIMEI	2878.46		ILR	T-y3F
		b16	NNKDSHSLTTNIMEIL		288.204	LR	y2									T-b16F	NNKDSHSLTTNIMEIL	2991.55		LR	T-y2F
		b17	NNKDSHSLTTNIMEILR		175.12	R	y1									T-b17F	NNKDSHSLTTNIMEILR	3147.65		R	T-y1F

## Sheet: SfbI-A40-TED + Plasma
SfbI-A40-TED + Plasma
		Calculated cross-linked peptide precursor mass, Da (Δ=difference between observed and calculated masses)								Key						Hits from Homo sapiens database
TED peptide:	Fibrinogen peptide:	Non-oxidised cross-linked precursor mass (Da)									Possible calculated mass (Da)					Hit	protein.Entry	protein.score	protein.seq(%)	protein.top3 MatchedPeptideIntenSum
SENEDYQNLLSAEYVPGSR	NNKDSHSLTTNIMEILR	1+	2+	3+	4+	5+										1	FIBA_HUMAN	24588.2	60.05	155640700
Mass (Da)	Mass (Da)	4138.96	2069.98	1380.33	1035.5	828.598				xxx.xxx	Observed mass (Da)					2	SfbI-A40-TED	35502	75.71	121021900
2169.98	1986.0073 (1+)			(Δ-0.01)	(Δ-0.01)	(Δ0.00)										3	IGHG1_HUMAN	16194.2	77.58	21188620
2152.95486 (-thioester)	2002.0023 (1+ Moxidised)
Non-oxidised			NNKDSHSLTTNIMEILR							SENEDYQNLLSAEYVPGSR							SENEDYQNLLSAEYVPGSR + NNKDSHSLTTNIMEILR							SENEDYQNLLSAEYVPGSR + NNKDSHSLTTNIMEILR
			Seq	b-ions	y-ions	Seq				Seq	b-ions	y-ions	Seq				Seq	b-ions	y-ions	Seq				Seq	b-ions	y-ions	Seq
		b1	N	115.051		NNKDSHSLTTNIMEILR	y17		b1	S	88.0399		SENEDYQNLLSAEYVPGSR	y19		T-b1F	N		4138.96	NNKDSHSLTTNIMEILR	T-y17F		F-b1T	S		4138.96	SENEDYQNLLSAEYVPGSR	F-y19T
		b2	NN	229.094		NKDSHSLTTNIMEILR	y16		b2	SE	217.082		ENEDYQNLLSAEYVPGSR	y18		T-b2F	NN		4024.92	NKDSHSLTTNIMEILR	T-y16F		F-b2T	SE		4051.93	ENEDYQNLLSAEYVPGSR	F-y18T
		b3	NNK			KDSHSLTTNIMEILR	y15		b3	SEN	331.125		NEDYQNLLSAEYVPGSR	y17		T-b3F	NNK	2510.14	3910.88	KDSHSLTTNIMEILR	T-y15F		F-b3T	SEN		3922.89	NEDYQNLLSAEYVPGSR	F-y17T
		b4	NNKD		1629.83	DSHSLTTNIMEILR	y14		b4	SENE	460.168		EDYQNLLSAEYVPGSR	y16		T-b4F	NNKD	2625.17		DSHSLTTNIMEILR	T-y14F		F-b4T	SENE		3808.85	EDYQNLLSAEYVPGSR	F-y16T
		b5	NNKDS		1514.8	SHSLTTNIMEILR	y13		b5	SENED	575.195		DYQNLLSAEYVPGSR	y15		T-b5F	NNKDS	2712.2		SHSLTTNIMEILR	T-y13F		F-b5T	SENED		3679.8	DYQNLLSAEYVPGSR	F-y15T
		b6	NNKDSH		1427.77	HSLTTNIMEILR	y12		b6	SENEDY	738.258		YQNLLSAEYVPGSR	y14		T-b6F	NNKDSH	2849.26		HSLTTNIMEILR	T-y12F		F-b6T	SENEDY		3564.78	YQNLLSAEYVPGSR	F-y14T
		b7	NNKDSHS		1290.71	SLTTNIMEILR	y11		b7	SENEDYQ			QNLLSAEYVPGSR	y13		T-b7F	NNKDSHS	2936.29		SLTTNIMEILR	T-y11F		F-b7T	SENEDYQ	2834.29	3401.71	QNLLSAEYVPGSR	F-y13T
		b8	NNKDSHSL		1203.68	LTTNIMEILR	y10		b8	SENEDYQN		1305.68	NLLSAEYVPGSR	y12		T-b8F	NNKDSHSL	3049.38		LTTNIMEILR	T-y10F		F-b8T	SENEDYQN	2948.33		NLLSAEYVPGSR	F-y12T
		b9	NNKDSHSLT		1090.59	TTNIMEILR	y9		b9	SENEDYQNL		1191.64	LLSAEYVPGSR	y11		T-b9F	NNKDSHSLT	3150.43		TTNIMEILR	T-y9F		F-b9T	SENEDYQNL	3061.42		LLSAEYVPGSR	F-y11T
		b10	NNKDSHSLTT		989.545	TNIMEILR	y8		b10	SENEDYQNLL		1078.55	LSAEYVPGSR	y10		T-b10F	NNKDSHSLTT	3251.47		TNIMEILR	T-y8F		F-b10T	SENEDYQNLL	3174.5		LSAEYVPGSR	F-y10T
		b11	NNKDSHSLTTN		888.498	NIMEILR	y7		b11	SENEDYQNLLS		965.469	SAEYVPGSR	y9		T-b11F	NNKDSHSLTTN	3365.52		NIMEILR	T-y7F		F-b11T	SENEDYQNLLS	3261.53		SAEYVPGSR	F-y9T
		b12	NNKDSHSLTTNI		774.455	IMEILR	y6		b12	SENEDYQNLLSA		878.437	AEYVPGSR	y8		T-b12F	NNKDSHSLTTNI	3478.6		IMEILR	T-y6F		F-b12T	SENEDYQNLLSA	3332.57		AEYVPGSR	F-y8T
		b13	NNKDSHSLTTNIM		661.371	MEILR	y5		b13	SENEDYQNLLSAE		807.4	EYVPGSR	y7		T-b13F	NNKDSHSLTTNIM	3609.64		MEILR	T-y5F		F-b13T	SENEDYQNLLSAE	3461.61		EYVPGSR	F-y7T
		b14	NNKDSHSLTTNIME		530.33	EILR	y4		b14	SENEDYQNLLSAEY		678.358	YVPGSR	y6		T-b14F	NNKDSHSLTTNIME	3738.68		EILR	T-y4F		F-b14T	SENEDYQNLLSAEY	3624.68		YVPGSR	F-y6T
		b15	NNKDSHSLTTNIMEI		401.288	ILR	y3		b15	SENEDYQNLLSAEYV		515.294	VPGSR	y5		T-b15F	NNKDSHSLTTNIMEI	3851.77		ILR	T-y3F		F-b15T	SENEDYQNLLSAEYV	3723.74		VPGSR	F-y5T
		b16	NNKDSHSLTTNIMEIL		288.204	LR	y2		b16	SENEDYQNLLSAEYVP		416.226	PGSR	y4		T-b16F	NNKDSHSLTTNIMEIL	3964.85		LR	T-y2F		F-b16T	SENEDYQNLLSAEYVP	3820.8		PGSR	F-y4T
		b17	NNKDSHSLTTNIMEILR		175.12	R	y1		b17	SENEDYQNLLSAEYVPG		319.173	GSR	y3		T-b17F	NNKDSHSLTTNIMEILR	4120.95		R	T-y1F		F-b17T	SENEDYQNLLSAEYVPG	3877.82		GSR	F-y3T
									b18	SENEDYQNLLSAEYVPGS		262.152	SR	y2									F-b18T	SENEDYQNLLSAEYVPGS	3964.85		SR	F-y2T
									b19	SENEDYQNLLSAEYVPGSR		175.12	R	y1									F-b19T	SENEDYQNLLSAEYVPGSR	4120.95		R	F-y1T

## Sheet: SfbI-A20-TED + Plasma
SfbI-A20-TED + Plasma
		Calculated cross-linked peptide precursor mass, Da (Δ=difference between observed and calculated masses)								Key						Hits from Homo sapiens database
TED peptide:	Fibrinogen peptide:	Cross-linked precursor mass (Da) - non-oxidised									Possible calculated mass (Da)					Hit	protein.Entry	protein.score	protein.seq(%)	protein.top3 MatchedPeptideIntenSum
LYQNLLSAEFVPGSR	NNKDSHSLTTNIMEILR	1+	2+	3+	4+	5+										1	SfbI-A20-TED	56531.6	67.11	63612310
Mass (Da)	Mass (Da)	3661.86	1831.44	1221.29	916.222	733.179				xxx.xxx	Observed mass (Da)					2	FIBA_HUMAN	34261.5	61.55	21476350
1692.88	1986.0073 (1+)			(Δ0.00)	(Δ0.00)	(Δ0.00)										3	FIBG_HUMAN	15334.8	46.36	1616173
1675.85696 (-thioester)	2002.0023 (1+ Moxidised)
		Cross-linked precursor mass (Da) - oxidised
		1+	2+	3+	4+	5+
		3677.86	1839.43	1226.62	920.22	736.378
				(Δ0.00)	(Δ0.00)	(Δ-0.01)
Non-oxidised			NNKDSHSLTTNIMEILR							LYQNLLSAEFVPGSR							LYQNLLSAEFVPGSR + NNKDSHSLTTNIMEILR							LYQNLLSAEFVPGSR + NNKDSHSLTTNIMEILR
			Seq	b-ions	y-ions	Seq				Seq	b-ions	y-ions	Seq				Seq	b-ions	y-ions	Seq				Seq	b-ions	y-ions	Seq
		b1	N	115.051		NNKDSHSLTTNIMEILR	y17		b1	L	114.092		LYQNLLSAEFVPGSR	y15		T-b1F	N		3661.86	NNKDSHSLTTNIMEILR	T-y17F		F-b1T	L		3661.86	LYQNLLSAEFVPGSR	F-y15T
		b2	NN	229.094		NKDSHSLTTNIMEILR	y16		b2	LY	277.155		YQNLLSAEFVPGSR	y14		T-b2F	NN		3547.82	NKDSHSLTTNIMEILR	T-y16F		F-b2T	LY		3548.78	YQNLLSAEFVPGSR	F-y14T
		b3	NNK			KDSHSLTTNIMEILR	y15		b3	LYQ			QNLLSAEFVPGSR	y13		T-b3F	NNK	2033.05	3433.78	KDSHSLTTNIMEILR	T-y15F		F-b3T	LYQ	2373.19	3385.72	QNLLSAEFVPGSR	F-y13T
		b4	NNKD		1629.83	DSHSLTTNIMEILR	y14		b4	LYQN		1289.69	NLLSAEFVPGSR	y12		T-b4F	NNKD	2148.07		DSHSLTTNIMEILR	T-y14F		F-b4T	LYQN	2487.23		NLLSAEFVPGSR	F-y12T
		b5	NNKDS		1514.8	SHSLTTNIMEILR	y13		b5	LYQNL		1175.64	LLSAEFVPGSR	y11		T-b5F	NNKDS	2235.1		SHSLTTNIMEILR	T-y13F		F-b5T	LYQNL	2600.31		LLSAEFVPGSR	F-y11T
		b6	NNKDSH		1427.77	HSLTTNIMEILR	y12		b6	LYQNLL		1062.56	LSAEFVPGSR	y10		T-b6F	NNKDSH	2372.16		HSLTTNIMEILR	T-y12F		F-b6T	LYQNLL	2713.4		LSAEFVPGSR	F-y10T
		b7	NNKDSHS		1290.71	SLTTNIMEILR	y11		b7	LYQNLLS		949.474	SAEFVPGSR	y9		T-b7F	NNKDSHS	2459.2		SLTTNIMEILR	T-y11F		F-b7T	LYQNLLS	2800.43		SAEFVPGSR	F-y9T
		b8	NNKDSHSL		1203.68	LTTNIMEILR	y10		b8	LYQNLLSA		862.442	AEFVPGSR	y8		T-b8F	NNKDSHSL	2572.28		LTTNIMEILR	T-y10F		F-b8T	LYQNLLSA	2871.47		AEFVPGSR	F-y8T
		b9	NNKDSHSLT		1090.59	TTNIMEILR	y9		b9	LYQNLLSAE		791.405	EFVPGSR	y7		T-b9F	NNKDSHSLT	2673.33		TTNIMEILR	T-y9F		F-b9T	LYQNLLSAE	3000.51		EFVPGSR	F-y7T
		b10	NNKDSHSLTT		989.545	TNIMEILR	y8		b10	LYQNLLSAEF		662.363	FVPGSR	y6		T-b10F	NNKDSHSLTT	2774.37		TNIMEILR	T-y8F		F-b10T	LYQNLLSAEF	3147.58		FVPGSR	F-y6T
		b11	NNKDSHSLTTN		888.498	NIMEILR	y7		b11	LYQNLLSAEFV		515.294	VPGSR	y5		T-b11F	NNKDSHSLTTN	2888.42		NIMEILR	T-y7F		F-b11T	LYQNLLSAEFV	3246.65		VPGSR	F-y5T
		b12	NNKDSHSLTTNI		774.455	IMEILR	y6		b12	LYQNLLSAEFVP		416.226	PGSR	y4		T-b12F	NNKDSHSLTTNI	3001.5		IMEILR	T-y6F		F-b12T	LYQNLLSAEFVP	3343.7		PGSR	F-y4T
		b13	NNKDSHSLTTNIM		661.371	MEILR	y5		b13	LYQNLLSAEFVPG		319.173	GSR	y3		T-b13F	NNKDSHSLTTNIM	3132.54		MEILR	T-y5F		F-b13T	LYQNLLSAEFVPG	3400.72		GSR	F-y3T
		b14	NNKDSHSLTTNIME		530.33	EILR	y4		b14	LYQNLLSAEFVPGS		262.152	SR	y2		T-b14F	NNKDSHSLTTNIME	3261.59		EILR	T-y4F		F-b14T	LYQNLLSAEFVPGS	3487.75		SR	F-y2T
		b15	NNKDSHSLTTNIMEI		401.288	ILR	y3		b15	LYQNLLSAEFVPGSR		175.12	R	y1		T-b15F	NNKDSHSLTTNIMEI	3374.67		ILR	T-y3F		F-b15T	LYQNLLSAEFVPGSR	3643.85		R	F-y1T
		b16	NNKDSHSLTTNIMEIL		288.204	LR	y2									T-b16F	NNKDSHSLTTNIMEIL	3487.75		LR	T-y2F
		b17	NNKDSHSLTTNIMEILR		175.12	R	y1									T-b17F	NNKDSHSLTTNIMEILR	3643.85		R	T-y1F
Oxidised			NNKDSHSLTTNIMoxEILR							LYQNLLSAEFVPGSR							LYQNLLSAEFVPGSR + NNKDSHSLTTNIMoxEILR							LYQNLLSAEFVPGSR + NNKDSHSLTTNIMoxEILR
			Seq	b-ions	y-ions	Seq				Seq	b-ions	y-ions	Seq				Seq	b-ions	y-ions	Seq				Seq	b-ions	y-ions	Seq
		b1	N	115.051		NNKDSHSLTTNIMEILR	y17		b1	L	114.092		LYQNLLSAEFVPGSR	y15		T-b1F	N		3677.86	NNKDSHSLTTNIMEILR	T-y17F		F-b1T	L		3677.86	LYQNLLSAEFVPGSR	F-y15T
		b2	NN	229.094		NKDSHSLTTNIMEILR	y16		b2	LY	277.155		YQNLLSAEFVPGSR	y14		T-b2F	NN		3563.82	NKDSHSLTTNIMEILR	T-y16F		F-b2T	LY		3564.78	YQNLLSAEFVPGSR	F-y14T
		b3	NNK			KDSHSLTTNIMEILR	y15		b3	LYQ			QNLLSAEFVPGSR	y13		T-b3F	NNK	2033.05	3449.77	KDSHSLTTNIMEILR	T-y15F		F-b3T	LYQ	2389.18	3401.71	QNLLSAEFVPGSR	F-y13T
		b4	NNKD		1645.82	DSHSLTTNIMEILR	y14		b4	LYQN		1289.69	NLLSAEFVPGSR	y12		T-b4F	NNKD	2148.07		DSHSLTTNIMEILR	T-y14F		F-b4T	LYQN	2503.23		NLLSAEFVPGSR	F-y12T
		b5	NNKDS		1530.8	SHSLTTNIMEILR	y13		b5	LYQNL		1175.64	LLSAEFVPGSR	y11		T-b5F	NNKDS	2235.1		SHSLTTNIMEILR	T-y13F		F-b5T	LYQNL	2616.31		LLSAEFVPGSR	F-y11T
		b6	NNKDSH		1443.76	HSLTTNIMEILR	y12		b6	LYQNLL		1062.56	LSAEFVPGSR	y10		T-b6F	NNKDSH	2372.16		HSLTTNIMEILR	T-y12F		F-b6T	LYQNLL	2729.39		LSAEFVPGSR	F-y10T
		b7	NNKDSHS		1306.7	SLTTNIMEILR	y11		b7	LYQNLLS		949.474	SAEFVPGSR	y9		T-b7F	NNKDSHS	2459.2		SLTTNIMEILR	T-y11F		F-b7T	LYQNLLS	2816.43		SAEFVPGSR	F-y9T
		b8	NNKDSHSL		1219.67	LTTNIMEILR	y10		b8	LYQNLLSA		862.442	AEFVPGSR	y8		T-b8F	NNKDSHSL	2572.28		LTTNIMEILR	T-y10F		F-b8T	LYQNLLSA	2887.46		AEFVPGSR	F-y8T
		b9	NNKDSHSLT		1106.59	TTNIMEILR	y9		b9	LYQNLLSAE		791.405	EFVPGSR	y7		T-b9F	NNKDSHSLT	2673.33		TTNIMEILR	T-y9F		F-b9T	LYQNLLSAE	3016.51		EFVPGSR	F-y7T
		b10	NNKDSHSLTT		1005.54	TNIMEILR	y8		b10	LYQNLLSAEF		662.363	FVPGSR	y6		T-b10F	NNKDSHSLTT	2774.37		TNIMEILR	T-y8F		F-b10T	LYQNLLSAEF	3163.57		FVPGSR	F-y6T
		b11	NNKDSHSLTTN		904.493	NIMEILR	y7		b11	LYQNLLSAEFV		515.294	VPGSR	y5		T-b11F	NNKDSHSLTTN	2888.42		NIMEILR	T-y7F		F-b11T	LYQNLLSAEFV	3262.64		VPGSR	F-y5T
		b12	NNKDSHSLTTNI		790.45	IMEILR	y6		b12	LYQNLLSAEFVP		416.226	PGSR	y4		T-b12F	NNKDSHSLTTNI	3001.5		IMEILR	T-y6F		F-b12T	LYQNLLSAEFVP	3359.69		PGSR	F-y4T
		b13	NNKDSHSLTTNIM		677.366	MEILR	y5		b13	LYQNLLSAEFVPG		319.173	GSR	y3		T-b13F	NNKDSHSLTTNIM	3148.54		MEILR	T-y5F		F-b13T	LYQNLLSAEFVPG	3416.72		GSR	F-y3T
		b14	NNKDSHSLTTNIME		530.33	EILR	y4		b14	LYQNLLSAEFVPGS		262.152	SR	y2		T-b14F	NNKDSHSLTTNIME	3277.58		EILR	T-y4F		F-b14T	LYQNLLSAEFVPGS	3503.75		SR	F-y2T
		b15	NNKDSHSLTTNIMEI		401.288	ILR	y3		b15	LYQNLLSAEFVPGSR		175.12	R	y1		T-b15F	NNKDSHSLTTNIMEI	3390.66		ILR	T-y3F		F-b15T	LYQNLLSAEFVPGSR	3659.85		R	F-y1T
		b16	NNKDSHSLTTNIMEIL		288.204	LR	y2									T-b16F	NNKDSHSLTTNIMEIL	3503.75		LR	T-y2F
		b17	NNKDSHSLTTNIMEILR		175.12	R	y1									T-b17F	NNKDSHSLTTNIMEILR	3659.85		R	T-y1F
